# Supplementary material for: Multidirectional in silico and in vitro Research for the Pharmaceutical Potential of Fibigia Clypeata (L.) Medik: Phytochemical, Antimicrobial, and Antimyeloma Properties
Source: ChemistryOpen. 2025 Sep 4;14(12):e202500036. doi: 10.1002/open.202500036 (PMC12680575; doi:10.1002/open.202500036)
Supplement: Supplementary file 1 — Supplementary Material [file OPEN-14-e202500036-s001.zip]

Archive with 4 entries (3 files):
- OPEN-202500036-sup-0001-suppdata-S1/
- OPEN-202500036-sup-0001-suppdata-S1/Supporting Information 1.pdf
- OPEN-202500036-sup-0001-suppdata-S1/Supporting Information 2.pdf
- OPEN-202500036-sup-0001-suppdata-S1/Supporting Information 3.pdf
